# Supplementary material for: Factors Associated with Burnout among Resident Physicians Responding to the COVID-19 Pandemic: A 2-Month Longitudinal Observation Study
Source: Int J Environ Res Public Health. 2022 Aug 7;19(15):9714. doi: 10.3390/ijerph19159714 (PMC9367700; doi:10.3390/ijerph19159714)
Supplement: Supplementary file 1 [file ijerph-19-09714-s001.zip]

Archive with 1 entries (1 files):
- ijerph-1851092-supplementary.pdf
